# Supplementary material for: Predictors of rituximab efficacy in systemic sclerosis-associated interstitial lung disease: machine-learning analysis of the DESIRES trial
Source: Rheumatology (Oxford). 2024 Dec 24;64(SI):SI114–21. doi: 10.1093/rheumatology/keae716 (PMC12695043; doi:10.1093/rheumatology/keae716)
Supplement: keae716_Supplementary_Data [file keae716_supplementary_data.zip]

Archive with 1 entries (1 files):
- 22ac0_rhe-24-2452-File003.docx
